# Supplementary material for: Ursolic acid reduces oxidative stress injury to ameliorate experimental autoimmune myocarditis by activating Nrf2/HO-1 signaling pathway
Source: Front Pharmacol. 2023 Jul 21;14:1189372. doi: 10.3389/fphar.2023.1189372 (PMC10403233; doi:10.3389/fphar.2023.1189372)
Supplement: Supplementary file 1 [file Table2.XLSX]

## Sheet: Sheet1
Figure 1G				Figure 3C				Figure 3D
Group	Number	IL-6(pg/mL)		Group	Number	cTnI(pg/mL)		Group	Number	BNP(pg/mL)
Sham	S1	36.5175		Sham	S1	26.2817		Sham	S1	50.8196
	S2	37.1243			S2	49.4263			S2	82.7904
	S3	34.1164			S3	43.4147			S3	102.459
	S4	34.1787			S4	47.4124			S4	77.5505
	S5	26.1316			S5	37.0424			S5	83.322
	S6	34.8682			S6	36.5014			S6	65.7039
	S7	30.2116			S7	43.535			S7	96.8393
	S8	32.4922			S8	46.2402			S8	87.9543
	S9	35.1575			S9	30.9707			S9	64.4888
EAM	E1	60.6876		EAM	E1	54.1755		EAM	E1	106.939
	E2	48.3606			E2	50.9593			E2	197.612
	E3	76.5358			E3	52.5524			E3	174.83
	E4	51.0198			E4	51.2899			E4	112.711
	E5	46.4494			E5	50.0275			E5	117.039
	E6	45.7529			E6	66.4392			E6	128.278
	E7	54.776			E7	62.6819			E7	151.44
	E8	50.3045			E8	40.4089			E8	119.697
	E9	58.9817			E9	68.1825			E9	178.854
UA	U1	42.8468		UA	U1	43.6853		UA	U1	99.1175
	U2	38.2663			U2	32.8043			U2	97.143
	U3	46.6701			U3	36.7419			U3	79.0693
	U4	42.3677			U4	42.2425			U4	82.4866
	U5	41.6222			U5	34.5777			U5	94.4851
	U6	33.7803			U6	35.6297			U6	102.763
	U7	39.0897			U7	36.3812			U7	94.637
	U8	42.338			U8	45.128			U8	113.166
	U9	39.808			U9	44.6471			U9	106.56
