# Supplementary material for: Ursolic acid reduces oxidative stress injury to ameliorate experimental autoimmune myocarditis by activating Nrf2/HO-1 signaling pathway
Source: Front Pharmacol. 2023 Jul 21;14:1189372. doi: 10.3389/fphar.2023.1189372 (PMC10403233; doi:10.3389/fphar.2023.1189372)
Supplement: Supplementary file 2 [file DataSheet3.ZIP]

Archive with 94 entries (64 files):
- Raw data-Immunofluorescence,TUNEL,DHE/Figure 1E-IL-6/
- Raw data-Immunofluorescence,TUNEL,DHE/Figure 1E-IL-6/EAM/
- Raw data-Immunofluorescence,TUNEL,DHE/Figure 1E-IL-6/EAM/DAPI.tif
- Raw data-Immunofluorescence,TUNEL,DHE/Figure 1E-IL-6/EAM/IL-6.tif
- Raw data-Immunofluorescence,TUNEL,DHE/Figure 1E-IL-6/EAM/Merge.tif
- Raw data-Immunofluorescence,TUNEL,DHE/Figure 1E-IL-6/Sham/
- Raw data-Immunofluorescence,TUNEL,DHE/Figure 1E-IL-6/Sham/DAPI.tif
- Raw data-Immunofluorescence,TUNEL,DHE/Figure 1E-IL-6/Sham/IL-6.tif
- Raw data-Immunofluorescence,TUNEL,DHE/Figure 1E-IL-6/Sham/Merge.tif
- Raw data-Immunofluorescence,TUNEL,DHE/Figure 1E-IL-6/UA/
- Raw data-Immunofluorescence,TUNEL,DHE/Figure 1E-IL-6/UA/DAPI.tif
- Raw data-Immunofluorescence,TUNEL,DHE/Figure 1E-IL-6/UA/IL-6.tif
- Raw data-Immunofluorescence,TUNEL,DHE/Figure 1E-IL-6/UA/Merge.tif
- Raw data-Immunofluorescence,TUNEL,DHE/Figure 3A and 3B-TUNEL/
- Raw data-Immunofluorescence,TUNEL,DHE/Figure 3A and 3B-TUNEL/Figure 3A/
- Raw data-Immunofluorescence,TUNEL,DHE/Figure 3A and 3B-TUNEL/Figure 3A/EAM/
- Raw data-Immunofluorescence,TUNEL,DHE/Figure 3A and 3B-TUNEL/Figure 3A/EAM/DAPI.tif
- Raw data-Immunofluorescence,TUNEL,DHE/Figure 3A and 3B-TUNEL/Figure 3A/EAM/Merge.tif
- Raw data-Immunofluorescence,TUNEL,DHE/Figure 3A and 3B-TUNEL/Figure 3A/EAM/TUNEL.tif
- Raw data-Immunofluorescence,TUNEL,DHE/Figure 3A and 3B-TUNEL/Figure 3A/Sham/
- Raw data-Immunofluorescence,TUNEL,DHE/Figure 3A and 3B-TUNEL/Figure 3A/Sham/DAPI.tif
- Raw data-Immunofluorescence,TUNEL,DHE/Figure 3A and 3B-TUNEL/Figure 3A/Sham/Merge.tif
- Raw data-Immunofluorescence,TUNEL,DHE/Figure 3A and 3B-TUNEL/Figure 3A/Sham/TUNEL.tif
- Raw data-Immunofluorescence,TUNEL,DHE/Figure 3A and 3B-TUNEL/Figure 3A/UA/
- Raw data-Immunofluorescence,TUNEL,DHE/Figure 3A and 3B-TUNEL/Figure 3A/UA/DAPI.tif
- Raw data-Immunofluorescence,TUNEL,DHE/Figure 3A and 3B-TUNEL/Figure 3A/UA/Merge.tif
- Raw data-Immunofluorescence,TUNEL,DHE/Figure 3A and 3B-TUNEL/Figure 3A/UA/TUNEL.tif
- Raw data-Immunofluorescence,TUNEL,DHE/Figure 3A and 3B-TUNEL/Figure 3B TUNEL positive(%).xlsx
- Raw data-Immunofluorescence,TUNEL,DHE/Figure 4A and 4B-DHE/
- Raw data-Immunofluorescence,TUNEL,DHE/Figure 4A and 4B-DHE/Figure 4A/
- Raw data-Immunofluorescence,TUNEL,DHE/Figure 4A and 4B-DHE/Figure 4A/EAM/
- Raw data-Immunofluorescence,TUNEL,DHE/Figure 4A and 4B-DHE/Figure 4A/EAM/DAPI.tif
- Raw data-Immunofluorescence,TUNEL,DHE/Figure 4A and 4B-DHE/Figure 4A/EAM/DHE staining.tif
- Raw data-Immunofluorescence,TUNEL,DHE/Figure 4A and 4B-DHE/Figure 4A/EAM/Merge.tif
- Raw data-Immunofluorescence,TUNEL,DHE/Figure 4A and 4B-DHE/Figure 4A/Sham/
- Raw data-Immunofluorescence,TUNEL,DHE/Figure 4A and 4B-DHE/Figure 4A/Sham/DAPI.tif
- Raw data-Immunofluorescence,TUNEL,DHE/Figure 4A and 4B-DHE/Figure 4A/Sham/DHE staining.tif
- Raw data-Immunofluorescence,TUNEL,DHE/Figure 4A and 4B-DHE/Figure 4A/Sham/Merge.tif
- Raw data-Immunofluorescence,TUNEL,DHE/Figure 4A and 4B-DHE/Figure 4A/UA/
- Raw data-Immunofluorescence,TUNEL,DHE/Figure 4A and 4B-DHE/Figure 4A/UA/DAPI.tif
- Raw data-Immunofluorescence,TUNEL,DHE/Figure 4A and 4B-DHE/Figure 4A/UA/DHE staining.tif
- Raw data-Immunofluorescence,TUNEL,DHE/Figure 4A and 4B-DHE/Figure 4A/UA/Merge.tif
- Raw data-Immunofluorescence,TUNEL,DHE/Figure 4A and 4B-DHE/Figure 4B DHE fluorescence intensity (fold change).xlsx
- Raw data-Immunofluorescence,TUNEL,DHE/Figure 6A and 6B-TUNEL/
- Raw data-Immunofluorescence,TUNEL,DHE/Figure 6A and 6B-TUNEL/Figure 6A/
- Raw data-Immunofluorescence,TUNEL,DHE/Figure 6A and 6B-TUNEL/Figure 6A/IL-6/
- Raw data-Immunofluorescence,TUNEL,DHE/Figure 6A and 6B-TUNEL/Figure 6A/IL-6/DAPI.tif
- Raw data-Immunofluorescence,TUNEL,DHE/Figure 6A and 6B-TUNEL/Figure 6A/IL-6/Merge.tif
- Raw data-Immunofluorescence,TUNEL,DHE/Figure 6A and 6B-TUNEL/Figure 6A/IL-6/TUNEL.tif
- Raw data-Immunofluorescence,TUNEL,DHE/Figure 6A and 6B-TUNEL/Figure 6A/ML385/
- Raw data-Immunofluorescence,TUNEL,DHE/Figure 6A and 6B-TUNEL/Figure 6A/ML385/DAPI.tif
- Raw data-Immunofluorescence,TUNEL,DHE/Figure 6A and 6B-TUNEL/Figure 6A/ML385/Merge.tif
- Raw data-Immunofluorescence,TUNEL,DHE/Figure 6A and 6B-TUNEL/Figure 6A/ML385/TUNEL.tif
- Raw data-Immunofluorescence,TUNEL,DHE/Figure 6A and 6B-TUNEL/Figure 6A/Sham/
- Raw data-Immunofluorescence,TUNEL,DHE/Figure 6A and 6B-TUNEL/Figure 6A/Sham/DAPI.tif
- Raw data-Immunofluorescence,TUNEL,DHE/Figure 6A and 6B-TUNEL/Figure 6A/Sham/Merge.tif
- Raw data-Immunofluorescence,TUNEL,DHE/Figure 6A and 6B-TUNEL/Figure 6A/Sham/TUNEL.tif
- Raw data-Immunofluorescence,TUNEL,DHE/Figure 6A and 6B-TUNEL/Figure 6A/UA/
- Raw data-Immunofluorescence,TUNEL,DHE/Figure 6A and 6B-TUNEL/Figure 6A/UA/DAPI.tif
- Raw data-Immunofluorescence,TUNEL,DHE/Figure 6A and 6B-TUNEL/Figure 6A/UA/Merge.tif
- Raw data-Immunofluorescence,TUNEL,DHE/Figure 6A and 6B-TUNEL/Figure 6A/UA/TUNEL.tif
- Raw data-Immunofluorescence,TUNEL,DHE/Figure 6A and 6B-TUNEL/Figure 6B TUNEL positive(%).xlsx
- Raw data-Immunofluorescence,TUNEL,DHE/Figure 6C and 6D-DHE/
- Raw data-Immunofluorescence,TUNEL,DHE/Figure 6C and 6D-DHE/Figure 6C/
- Raw data-Immunofluorescence,TUNEL,DHE/Figure 6C and 6D-DHE/Figure 6C/IL-6/
- Raw data-Immunofluorescence,TUNEL,DHE/Figure 6C and 6D-DHE/Figure 6C/IL-6/DAPI.tif
- Raw data-Immunofluorescence,TUNEL,DHE/Figure 6C and 6D-DHE/Figure 6C/IL-6/DHE staining.tif
- Raw data-Immunofluorescence,TUNEL,DHE/Figure 6C and 6D-DHE/Figure 6C/IL-6/Merge.tif
- Raw data-Immunofluorescence,TUNEL,DHE/Figure 6C and 6D-DHE/Figure 6C/ML385/
- Raw data-Immunofluorescence,TUNEL,DHE/Figure 6C and 6D-DHE/Figure 6C/ML385/DAPI.tif
- Raw data-Immunofluorescence,TUNEL,DHE/Figure 6C and 6D-DHE/Figure 6C/ML385/DHE staining.tif
- Raw data-Immunofluorescence,TUNEL,DHE/Figure 6C and 6D-DHE/Figure 6C/ML385/Merge.tif
- Raw data-Immunofluorescence,TUNEL,DHE/Figure 6C and 6D-DHE/Figure 6C/Sham/
- Raw data-Immunofluorescence,TUNEL,DHE/Figure 6C and 6D-DHE/Figure 6C/Sham/DAPI.tif
- Raw data-Immunofluorescence,TUNEL,DHE/Figure 6C and 6D-DHE/Figure 6C/Sham/DHE staining.tif
- Raw data-Immunofluorescence,TUNEL,DHE/Figure 6C and 6D-DHE/Figure 6C/Sham/Merge.tif
- Raw data-Immunofluorescence,TUNEL,DHE/Figure 6C and 6D-DHE/Figure 6C/UA/
- Raw data-Immunofluorescence,TUNEL,DHE/Figure 6C and 6D-DHE/Figure 6C/UA/DAPI.tif
- Raw data-Immunofluorescence,TUNEL,DHE/Figure 6C and 6D-DHE/Figure 6C/UA/DHE staining.tif
- Raw data-Immunofluorescence,TUNEL,DHE/Figure 6C and 6D-DHE/Figure 6C/UA/Merge.tif
- Raw data-Immunofluorescence,TUNEL,DHE/Figure 6C and 6D-DHE/Figure 6D DHE fluorescence intensity (fold change).xlsx
- Raw data-Immunofluorescence,TUNEL,DHE/Figure S1C-a┴-SMA/
- Raw data-Immunofluorescence,TUNEL,DHE/Figure S1C-a┴-SMA/EAM/
- Raw data-Immunofluorescence,TUNEL,DHE/Figure S1C-a┴-SMA/EAM/DAPI.tif
- Raw data-Immunofluorescence,TUNEL,DHE/Figure S1C-a┴-SMA/EAM/Merge.tif
- Raw data-Immunofluorescence,TUNEL,DHE/Figure S1C-a┴-SMA/EAM/a┴-SMA.tif
- Raw data-Immunofluorescence,TUNEL,DHE/Figure S1C-a┴-SMA/Sham/
- Raw data-Immunofluorescence,TUNEL,DHE/Figure S1C-a┴-SMA/Sham/DAPI.tif
- Raw data-Immunofluorescence,TUNEL,DHE/Figure S1C-a┴-SMA/Sham/Merge.tif
- Raw data-Immunofluorescence,TUNEL,DHE/Figure S1C-a┴-SMA/Sham/a┴-SMA.tif
- Raw data-Immunofluorescence,TUNEL,DHE/Figure S1C-a┴-SMA/UA/
- Raw data-Immunofluorescence,TUNEL,DHE/Figure S1C-a┴-SMA/UA/DAPI.tif
- Raw data-Immunofluorescence,TUNEL,DHE/Figure S1C-a┴-SMA/UA/Merge.tif
- Raw data-Immunofluorescence,TUNEL,DHE/Figure S1C-a┴-SMA/UA/a┴-SMA.tif
