# Supplementary material for: Ursolic acid reduces oxidative stress injury to ameliorate experimental autoimmune myocarditis by activating Nrf2/HO-1 signaling pathway
Source: Front Pharmacol. 2023 Jul 21;14:1189372. doi: 10.3389/fphar.2023.1189372 (PMC10403233; doi:10.3389/fphar.2023.1189372)
Supplement: Supplementary file 2 [file DataSheet3.ZIP › Raw data-Immunofluorescence,TUNEL,DHE/Figure 3A and 3B-TUNEL/Figure 3B TUNEL positive(%).xlsx]

## Sheet: Sheet1
Group	Number	positive%
Sham	S1	0.182
	S2	0.24
	S3	0.165
	S4	0.178
	S5	0.197
EAM	E1	1.179
	E2	1.289
	E3	0.95
	E4	1.215
	E5	0.988
UA	U1	0.48
	U2	0.603
	U3	0.44
	U4	0.394
	U5	0.495
