# Supplementary material for: Ursolic acid reduces oxidative stress injury to ameliorate experimental autoimmune myocarditis by activating Nrf2/HO-1 signaling pathway
Source: Front Pharmacol. 2023 Jul 21;14:1189372. doi: 10.3389/fphar.2023.1189372 (PMC10403233; doi:10.3389/fphar.2023.1189372)
Supplement: Supplementary file 2 [file DataSheet3.ZIP › Raw data-Immunofluorescence,TUNEL,DHE/Figure 4A and 4B-DHE/Figure 4B DHE fluorescence intensity (fold change).xlsx]

## Sheet: Sheet1
Group	Number	fluorescence intensity
Sham	S1-1	1.287
	S1-2	0.841
	S1-3	0.717
	S2-1	0.693
	S2-2	0.496
	S2-3	0.375
	S3-1	2.018
	S3-2	1.41
	S3-3	1.194
EAM	E1-1	2.459
	E1-2	9.067
	E1-3	2.115
	E2-1	3.111
	E2-2	3.863
	E2-3	3.94
	E3-1	2.905
	E3-2	2.088
	E3-3	2.059
UA	U1-1	1.009
	U1-2	1.066
	U1-3	1.076
	U2-1	0.633
	U2-2	1.871
	U2-3	1.173
	U3-1	0.606
	U3-2	0.873
	U3-3	1.037
