# Supplementary material for: Ursolic acid reduces oxidative stress injury to ameliorate experimental autoimmune myocarditis by activating Nrf2/HO-1 signaling pathway
Source: Front Pharmacol. 2023 Jul 21;14:1189372. doi: 10.3389/fphar.2023.1189372 (PMC10403233; doi:10.3389/fphar.2023.1189372)
Supplement: Supplementary file 2 [file DataSheet3.ZIP › Raw data-Immunofluorescence,TUNEL,DHE/Figure 6A and 6B-TUNEL/Figure 6B TUNEL positive(%).xlsx]

## Sheet: Sheet1
Group	Number	positive%
Sham	S1	0.297
	S2	0.419
	S3	0.386
	S4	0.207
	S5	0.117
IL-6	IL-6-1	1.914
	IL-6-2	1.374
	IL-6-3	2.605
	IL-6-4	1.286
	IL-6-5	1.701
UA	U1	0.432
	U2	0.22
	U3	0.348
	U4	0.23
	U5	0.462
ML385	M1	1.749
	M2	2.18
	M3	1.094
	M4	1.51
	M5	1.02
