# Supplementary material for: Ursolic acid reduces oxidative stress injury to ameliorate experimental autoimmune myocarditis by activating Nrf2/HO-1 signaling pathway
Source: Front Pharmacol. 2023 Jul 21;14:1189372. doi: 10.3389/fphar.2023.1189372 (PMC10403233; doi:10.3389/fphar.2023.1189372)
Supplement: Supplementary file 2 [file DataSheet3.ZIP › Raw data-Immunofluorescence,TUNEL,DHE/Figure 6C and 6D-DHE/Figure 6D DHE fluorescence intensity (fold change).xlsx]

## Sheet: Sheet1
Group	Number	fluorescence intensity
Sham	S1	0.621
	S2	0.523
	S3	0.582
	S4	0.944
	S5	1.156
	S6	1.171
IL-6	IL-6-1	11.75
	IL-6-2	18.961
	IL-6-3	19.29
	IL-6-4	12.967
	IL-6-5	9.338
	IL-6-6	7.225
UA	U1	2.567
	U2	1.93
	U3	2.937
	U4	2.074
	U5	2.329
	U6	2.685
ML385	M1	6.637
	M2	5.242
	M3	6.129
	M4	4.471
	M5	5.097
	M6	5.359
