# Supplementary material for: Ursolic acid reduces oxidative stress injury to ameliorate experimental autoimmune myocarditis by activating Nrf2/HO-1 signaling pathway
Source: Front Pharmacol. 2023 Jul 21;14:1189372. doi: 10.3389/fphar.2023.1189372 (PMC10403233; doi:10.3389/fphar.2023.1189372)
Supplement: Supplementary file 3 [file Table3.XLSX]

## Sheet: Sheet1
Figure 4C
Group	Number	MDA(μM)
Sham	S1	12.2648
	S2	7.28018
	S3	8.21801
	S4	15.2839
	S5	7.66559
	S6	5.30175
EAM	E1	23.249
	E2	15.6179
	E3	20.7952
	E4	21.322
	E5	19.2279
	E6	29.1972
UA	U1	9.29716
	U2	14.2304
	U3	10.5562
	U4	7.07463
	U5	11.1985
	U6	8.53919
