# Supplementary material for: Ursolic acid reduces oxidative stress injury to ameliorate experimental autoimmune myocarditis by activating Nrf2/HO-1 signaling pathway
Source: Front Pharmacol. 2023 Jul 21;14:1189372. doi: 10.3389/fphar.2023.1189372 (PMC10403233; doi:10.3389/fphar.2023.1189372)
Supplement: Supplementary file 4 [file DataSheet4.ZIP]

Archive with 3 entries (3 files):
- Raw data-Western Blot/Figure 4D and Figure 4G.tif
- Raw data-Western Blot/Figure 5A and 5D.tif
- Raw data-Western Blot/Figure 5G  and S1E.tif
