# Supplementary material for: Ursolic acid reduces oxidative stress injury to ameliorate experimental autoimmune myocarditis by activating Nrf2/HO-1 signaling pathway
Source: Front Pharmacol. 2023 Jul 21;14:1189372. doi: 10.3389/fphar.2023.1189372 (PMC10403233; doi:10.3389/fphar.2023.1189372)
Supplement: Supplementary file 5 [file DataSheet1.ZIP]

Archive with 5 entries (4 files):
- Raw data-Echocardiography/Data-Figure 2B, 2C, 2D, 2E, 2F and Table 1.xlsx
- Raw data-Echocardiography/Figure 2A/
- Raw data-Echocardiography/Figure 2A/EAM.tif
- Raw data-Echocardiography/Figure 2A/Sham.tif
- Raw data-Echocardiography/Figure 2A/UA.tif
