# Supplementary material for: Ursolic acid reduces oxidative stress injury to ameliorate experimental autoimmune myocarditis by activating Nrf2/HO-1 signaling pathway
Source: Front Pharmacol. 2023 Jul 21;14:1189372. doi: 10.3389/fphar.2023.1189372 (PMC10403233; doi:10.3389/fphar.2023.1189372)
Supplement: Supplementary file 5 [file DataSheet1.ZIP › Raw data-Echocardiography/Data-Figure 2B, 2C, 2D, 2E, 2F and Table 1.xlsx]

## Sheet: Sheet1
Figure 2B and Table 1				Figure 2C and Table 1				Figure 2D and Table 1				Figure 2E and Table 1				Figure 2F and Table 1
Group	Number	EF%		Group	Number	FS%		Group	Number	LV mass(mg)		Group	Number	LV Vol; d(μL)		Group	Number	LV Vol; s(μL)
Sham	S1	66.0133		Sham	S1	40.458		Sham	S1	40.4626		Sham	S1	54.9322		Sham	S1	18.6696
	S2	71.7361			S2	39.6226			S2	45.525			S2	42.4115			S2	19.9245
	S3	71.4966			S3	36.6972			S3	55.2794			S3	45.377			S3	14.1037
	S4	67.7477			S4	38.2353			S4	32.2435			S4	38.6272			S4	21.893
	S5	69.9372			S5	38.7387			S5	66.0871			S5	47.4148			S5	23.2632
	S6	70.2547			S6	36.8421			S6	56.2425			S6	43.4353			S6	18.0593
EAM	E1	50.164		EAM	E1	24.4898		EAM	E1	64.1178		EAM	E1	53.8215		EAM	E1	29.2109
	E2	45.8428			E2	22.1239			E2	60.533			E2	56.7506			E2	34.1678
	E3	52.8064			E3	22.4806			E3	96.9995			E3	63.052			E3	25.4056
	E4	52.3613			E4	25.9615			E4	79.9909			E4	64.2614			E4	39.5551
	E5	49.4553			E5	24.3243			E5	85.3533			E5	60.6704			E5	30.0073
	E6	51.8131			E6	25.8621			E6	79.3932			E6	59.4981			E6	27.6535
UA	U1	59.3229		UA	U1	30.7692		UA	U1	60.3546		UA	U1	36.013		UA	U1	21.893
	U2	60.1846			U2	31.25			U2	59.4239			U2	43.3879			U2	19.2914
	U3	59.7203			U3	31.1475			U3	57.8906			U3	44.3764			U3	23.9657
	U4	57.8057			U4	34.7458			U4	49.7			U4	41.4473			U4	21.2253
	U5	59.7419			U5	32.5758			U5	50.6405			U5	35.0357			U5	21.2253
	U6	60.6539			U6	34.8315			U6	53.652			U6	44.3764			U6	19.2914
Table 1
Group	Number
Sham	S1	499
	S2	314
	S3	307
	S4	378
	S5	405
	S6	501
EAM	E1	409
	E2	414
	E3	425
	E4	378
	E5	396
	E6	437
UA	U1	367
	U2	353
	U3	361
	U4	421
	U5	400
	U6	387
