# Supplementary material for: Ursolic acid reduces oxidative stress injury to ameliorate experimental autoimmune myocarditis by activating Nrf2/HO-1 signaling pathway
Source: Front Pharmacol. 2023 Jul 21;14:1189372. doi: 10.3389/fphar.2023.1189372 (PMC10403233; doi:10.3389/fphar.2023.1189372)
Supplement: Supplementary file 8 [file Table4.XLSX]

## Sheet: Sheet1
Figure 1F				Figure 1J				Figure 1K				Figure S1A				Figure S1B
Group	Number	IL-6 (2-ΔΔct)		Group	Number	Col3a1 (2-ΔΔct)		Group	Number	Col1a1 (2-ΔΔct)		Group	Number	IL-1β (2-ΔΔct)		Group	Number	TNF-α (2-ΔΔct)
Sham	S1	0.9401		Sham	S1	1.02676		Sham	S1	1.3893		Sham	S1	1.40003		Sham	S1	0.6784
	S2	0.8588			S2	0.724055			S2	0.6208			S2	0.657692			S2	0.6995
	S3	1.6417			S3	1.16793			S3	1.4592			S3	0.993537			S3	0.775
	S4	0.7545			S4	1.15171			S4	0.7946			S4	1.09309			S4	0.9214
	S5	0.704			S5	0.883657			S5	0.8914			S5	0.9948			S5	1.1444
	S6	0.903			S6	0.916086			S6	1.2124		EAM	E1	3.40176		EAM	E1	1.445
	S7	1.109			S7	1.11563			S7	1.4846			E2	3.27412			E2	1.2536
	S8	1.241			S8	1.16717			S8	0.7242			E3	5.24983			E3	1.349
	S9	1.207			S9	0.904206			S9	0.966			E4	2.08925			E4	2.3512
EAM	E1	1.4935		EAM	E1	1.74578		EAM	E1	2.4349			E5	2.21584			E5	3.3747
	E2	1.9428			E2	1.83066			E2	1.5301		UA	U1	0.932452		UA	U1	0.6414
	E3	5.4896			E3	2.25197			E3	2.7986			U2	1.11302			U2	0.5906
	E4	4.6465			E4	1.15838			E4	3.5738			U3	1.12197			U3	1.1204
	E5	3.2163			E5	0.958604			E5	1.5303			U4	1.45586			U4	1.0122
	E6	5.3475			E6	2.06424			E6	2.6584			U5	1.14929			U5	0.8173
	E7	4.229			E7	3.03676			E7	3.6677
	E8	3.599			E8	2.16268			E8	1.8724
	E9	4.067			E9	2.06424			E9	3.1955
UA	U1	1.7177		UA	U1	0.351586		UA	U1	0.8239
	U2	0.3592			U2	0.955			U2	1.1399
	U3	1.648			U3	1.207			U3	2.4209
	U4	2.4732			U4	1.73811			U4	2.4433
	U5	2.8981			U5	1.163			U5	0.1836
	U6	0.6466			U6	1.351			U6	2.3486
	U7	0.716			U7	0.5724			U7	1.8724
	U8	1.97			U8	0.64534			U8	1.3227
	U9	2.643			U9	0.682507			U9	1.0822
