# Supplementary material for: Ursolic acid reduces oxidative stress injury to ameliorate experimental autoimmune myocarditis by activating Nrf2/HO-1 signaling pathway
Source: Front Pharmacol. 2023 Jul 21;14:1189372. doi: 10.3389/fphar.2023.1189372 (PMC10403233; doi:10.3389/fphar.2023.1189372)
Supplement: Supplementary file 9 [file DataSheet2.ZIP]

Archive with 20 entries (14 files):
- Raw data-HE, Masson/HE/
- Raw data-HE, Masson/HE/Figure 1D-Inflammation score.xlsx
- Raw data-HE, Masson/HE/inset-Scale bars 100 a╠m/
- Raw data-HE, Masson/HE/inset-Scale bars 100 a╠m/EAM.tif
- Raw data-HE, Masson/HE/inset-Scale bars 100 a╠m/Sham.tif
- Raw data-HE, Masson/HE/inset-Scale bars 100 a╠m/UA.tif
- Raw data-HE, Masson/HE/left-Scale bars 1mm/
- Raw data-HE, Masson/HE/left-Scale bars 1mm/EAM.tif
- Raw data-HE, Masson/HE/left-Scale bars 1mm/Sham.tif
- Raw data-HE, Masson/HE/left-Scale bars 1mm/UA.tif
- Raw data-HE, Masson/Masson/
- Raw data-HE, Masson/Masson/Figure 1I-fibrotic area%.xlsx
- Raw data-HE, Masson/Masson/inset-Scale bars 100 a╠m/
- Raw data-HE, Masson/Masson/inset-Scale bars 100 a╠m/EAM.tif
- Raw data-HE, Masson/Masson/inset-Scale bars 100 a╠m/Sham.tif
- Raw data-HE, Masson/Masson/inset-Scale bars 100 a╠m/UA.tif
- Raw data-HE, Masson/Masson/left-Scale bars 1mm/
- Raw data-HE, Masson/Masson/left-Scale bars 1mm/EAM.tif
- Raw data-HE, Masson/Masson/left-Scale bars 1mm/Sham.tif
- Raw data-HE, Masson/Masson/left-Scale bars 1mm/UA.tif
