# Supplementary material for: Ursolic acid reduces oxidative stress injury to ameliorate experimental autoimmune myocarditis by activating Nrf2/HO-1 signaling pathway
Source: Front Pharmacol. 2023 Jul 21;14:1189372. doi: 10.3389/fphar.2023.1189372 (PMC10403233; doi:10.3389/fphar.2023.1189372)
Supplement: Supplementary file 9 [file DataSheet2.ZIP › Raw data-HE, Masson/HE/Figure 1D-Inflammation score.xlsx]

## Sheet: Sheet1
Group	Number	Inflammation(%)	Inflammation score
Sham	S1	0.040397	0
	S2	0.0671483	0
	S3	0.0743829	0
	S4	0.0620421	0
	S5	0.0520969	0
EAM	E1	0.599161	3
	E2	0.48032	2
	E3	0.493167	2
	E4	0.550613	3
	E5	0.456488	2
UA	U1	0.211483	1
	U2	0.210055	1
	U3	0.255868	2
	U4	0.203571	1
	U5	0.1961	1
