# Supplementary material for: Ursolic acid reduces oxidative stress injury to ameliorate experimental autoimmune myocarditis by activating Nrf2/HO-1 signaling pathway
Source: Front Pharmacol. 2023 Jul 21;14:1189372. doi: 10.3389/fphar.2023.1189372 (PMC10403233; doi:10.3389/fphar.2023.1189372)
Supplement: Supplementary file 9 [file DataSheet2.ZIP › Raw data-HE, Masson/Masson/Figure 1I-fibrotic area%.xlsx]

## Sheet: Sheet1
Group	Number	fibrotic area%
Sham	S1	5.22873
	S2	4.57221
	S3	4.69866
	S4	4.98618
	S5	3.9865
	S6	4.98532
	S7	5.09584
	S8	4.68525
EAM	E1	19.0994
	E2	19.5006
	E3	49.0147
	E4	20.54
	E5	40.9778
	E6	25.5891
	E7	34.8652
	E8	29.8571
UA	U1	14.7581
	U2	13.4139
	U3	15.4129
	U4	7.66155
	U5	7.41132
	U6	9.59842
	U7	13.4959
	U8	8.59813
