# Supplementary material for: Ursolic acid reduces oxidative stress injury to ameliorate experimental autoimmune myocarditis by activating Nrf2/HO-1 signaling pathway
Source: Front Pharmacol. 2023 Jul 21;14:1189372. doi: 10.3389/fphar.2023.1189372 (PMC10403233; doi:10.3389/fphar.2023.1189372)
Supplement: Supplementary file 10 [file Table1.XLSX]

## Sheet: Sheet1
Figure S1B
Group	cell surviving
UA(0μM)	0.970506
	0.835164
	1.00152
	1.01654
	1.07934
	1.09693
UA(10μM)	0.960184
	0.979761
	1.1528
	1.05569
	1.07576
	1.10594
UA(20μM)	0.951074
	1.1372
	1.3601
	1.10018
	1.1922
	1.0366
UA(30μM)	1.15435
	0.92733
	0.941431
	1.17078
	1.14936
	1.10076
UA(40μM)	0.831236
	0.547821
	1.04029
	0.767162
	0.7553
	0.818563
UA(50μM)	0.208797
	0.415973
	0.391793
	0.261162
	0.371212
	0.652042
