# Supplementary material for: Ursolic acid reduces oxidative stress injury to ameliorate experimental autoimmune myocarditis by activating Nrf2/HO-1 signaling pathway
Source: Front Pharmacol. 2023 Jul 21;14:1189372. doi: 10.3389/fphar.2023.1189372 (PMC10403233; doi:10.3389/fphar.2023.1189372)
Supplement: Supplementary file 11 [file Table5.XLSX]

## Sheet: Sheet1
Figure1B and 1C
Group	Number	HW(mg)	TL(mm)	BW(g)	BW(mg)	HW/BW	HW/BW(×103)	HW/TL	HW/TL(×103)
Sham	S1	97.04	16.12	22.9	22900	0.00423755	4.23755	0.00423755	4.23755
	S2	96.7	15.56	23.7	23700	0.00408017	4.08017	0.00408017	4.08017
	S3	99.92	17.28	22.2	22200	0.0045009	4.5009	0.0045009	4.5009
	S4	100.53	16.19	23	23000	0.00437087	4.37087	0.00437087	4.37087
	S5	110.18	17.19	24.1	24100	0.00457178	4.57178	0.00457178	4.57178
	S6	110.94	14.73	24.9	24900	0.00445542	4.45542	0.00445542	4.45542
EAM	E1	156.37	15.65	19	19000	0.00823	8.23	0.00823	8.23
	E2	139.83	11.85	21.4	21400	0.00653411	6.53411	0.00653411	6.53411
	E3	140.25	15.24	21.4	21400	0.00655374	6.55374	0.00655374	6.55374
	E4	143.62	13.72	20	20000	0.007181	7.181	0.007181	7.181
	E5	139.81	15.99	20.1	20100	0.00695572	6.95572	0.00695572	6.95572
	E6	134.86	15.32	21	21000	0.0064219	6.4219	0.0064219	6.4219
UA	U1	90.87	16.9	20.1	20100	0.0045209	4.5209	0.0045209	4.5209
	U2	79.09	16.14	17.6	17600	0.00449375	4.49375	0.00449375	4.49375
	U3	86.97	14.85	16.6	16600	0.00523916	5.23916	0.00523916	5.23916
	U4	74.65	14.5	15.8	15800	0.00472468	4.72468	0.00472468	4.72468
	U5	82.81	16.12	15.7	15700	0.00527452	5.27452	0.00527452	5.27452
	U6	87.01	15.88	19.2	19200	0.00453177	4.53177	0.00453177	4.53177
